# Supplementary material for: Extracellular signal regulated kinase 5 promotes cell migration, invasion and lung metastasis in a FAK-dependent manner
Source: Protein Cell. 2020 Mar 6;11(11):825–45. doi: 10.1007/s13238-020-00701-1 (PMC7647985; doi:10.1007/s13238-020-00701-1)
Supplement: Supplementary file 1 — Supplementary material 1 (XLSX 28 kb) [file 13238_2020_701_MOESM1_ESM.xlsx]

## Sheet: Sheet1
N	%Cov(95)	Accession	Name	Peptides(95%)	115:115	121:115	PVal 121:115	EF 121:115	LowerCI 121:115	UpperCI 121:115
2006	12.89	Q8NFH3	Nucleoporin Nup43 OS=Homo sapiens GN=NUP43 PE=1 SV=1	4	1	0.166764	0.282096	49073.8	3.39822e-06	8183.72
3033	6.504	P47224	Guanine nucleotide exchange factor MSS4 OS=Homo sapiens GN=RABIF PE=1 SV=2	1	1	0.197605	0.122763	55.8638	0.00353726	11.039
2394	13.31	Q15773	Myeloid leukemia factor 2 OS=Homo sapiens GN=MLF2 PE=1 SV=1	2	1	0.219517	0.1408	76.0958	0.00288474	16.7043
1729	6.201	P38435	Vitamin K-dependent gamma-carboxylase OS=Homo sapiens GN=GGCX PE=1 SV=2	4	1	0.261287	0.0468024	3.51121	0.0744152	0.917434
2446	13.64	P31431	Syndecan-4 OS=Homo sapiens GN=SDC4 PE=1 SV=2	2	1	0.264173	0.22815	563.972	0.000468414	148.986
2879	3.239	Q8IWA4	Mitofusin-1 OS=Homo sapiens GN=MFN1 PE=1 SV=2	2	1	0.300295	0.124239	20.5205	0.0146339	6.16221
1712	14.39	Q15427	Splicing factor 3B subunit 4 OS=Homo sapiens GN=SF3B4 PE=1 SV=1	7	1	0.31139	0.101518	10.8502	0.0286991	3.37863
1095	20.81	Q01130	Serine/arginine-rich splicing factor 2 OS=Homo sapiens GN=SRSF2 PE=1 SV=4	11	1	0.312151	0.19286	13.3439	0.0233928	4.16531
2316	2.848	O75054	Immunoglobulin superfamily member 3 OS=Homo sapiens GN=IGSF3 PE=2 SV=3	2	1	0.318011	0.753253	3061403564900350	1.03877e-16	973558597208568
2784	4.738	O75718	Cartilage-associated protein OS=Homo sapiens GN=CRTAP PE=1 SV=1	2	1	0.32775	0.0583159	3.67656	0.089146	1.20499
2780	5.614	Q9NRW7	Vacuolar protein sorting-associated protein 45 OS=Homo sapiens GN=VPS45 PE=1 SV=1	3	1	0.335351	0.309758	1546.19	0.000216888	518.517
4561	0	Q92750	Transcription initiation factor TFIID subunit 4B OS=Homo sapiens GN=TAF4B PE=1 SV=2	0	1	0.343173	0.375234	8842.52	3.88094e-05	3034.51
1409	14.66	Q92733	Proline-rich protein PRCC OS=Homo sapiens GN=PRCC PE=1 SV=1	5	1	0.343376	0.455516	149.95	0.00228994	51.4892
3101	2.43	Q9Y5T5	Ubiquitin carboxyl-terminal hydrolase 16 OS=Homo sapiens GN=USP16 PE=1 SV=1	2	1	0.344544	0.341632	3145.28	0.000109543	1083.69
3686	1.939	O75683	Surfeit locus protein 6 OS=Homo sapiens GN=SURF6 PE=1 SV=3	1	1	0.362085	0.142825	19.0187	0.0190384	6.88637
2183	5.095	O75150	E3 ubiquitin-protein ligase BRE1B OS=Homo sapiens GN=RNF40 PE=1 SV=4	5	1	0.362088	0.0694304	3.20901	0.112835	1.16194
1536	7.475	Q9H9A6	Leucine-rich repeat-containing protein 40 OS=Homo sapiens GN=LRRC40 PE=1 SV=1	6	1	0.372852	0.401249	9368.8	3.97972e-05	3493.17
2696	23.53	Q8NHZ8	Anaphase-promoting complex subunit CDC26 OS=Homo sapiens GN=CDC26 PE=1 SV=1	2	1	0.373929	0.0183785	1.7894	0.208968	0.669111
3791	6.218	P35240	Merlin OS=Homo sapiens GN=NF2 PE=1 SV=1	4	1	0.375258	0.0643697	3.53786	0.106069	1.32761
2528	17.02	P48668	Keratin, type II cytoskeletal 6C OS=Homo sapiens GN=KRT6C PE=1 SV=3	17	1	0.382578	0.428932	17103.7	2.23682e-05	6543.5
4140	17.02	P48668	Keratin, type II cytoskeletal 6C OS=Homo sapiens GN=KRT6C PE=1 SV=3	17	1	0.382578	0.428932	17103.7	2.23682e-05	6543.5
2215	8.333	O95273	Cyclin-D1-binding protein 1 OS=Homo sapiens GN=CCNDBP1 PE=1 SV=2	2	1	0.382679	0.506375	255703	1.49658e-06	97852.3
1775	6.804	Q9H0H5	Rac GTPase-activating protein 1 OS=Homo sapiens GN=RACGAP1 PE=1 SV=1	4	1	0.383489	0.0932046	6.02413	0.0636588	2.31019
262	36.64	P13645	Keratin, type I cytoskeletal 10 OS=Homo sapiens GN=KRT10 PE=1 SV=6	19	1	0.386957	0.00886513	1.89088	0.204643	0.731691
1197	28.32	O15160	DNA-directed RNA polymerases I and III subunit RPAC1 OS=Homo sapiens GN=POLR1C PE=1 SV=1	7	1	0.393355	0.0195402	1.76757	0.22254	0.695284
1337	14.69	Q9BTX1	Nucleoporin NDC1 OS=Homo sapiens GN=NDC1 PE=1 SV=2	6	1	0.399104	0.0652778	2.79175	0.142958	1.1142
3039	4.59	Q5T653	39S ribosomal protein L2, mitochondrial OS=Homo sapiens GN=MRPL2 PE=1 SV=2	2	1	0.404905	0.191546	35.3248	0.0114624	14.3032
1369	11.37	Q96GA3	Protein LTV1 homolog OS=Homo sapiens GN=LTV1 PE=1 SV=1	4	1	0.410685	0.0237388	2.00441	0.204891	0.823182
2275	4.683	Q2M2I8	AP2-associated protein kinase 1 OS=Homo sapiens GN=AAK1 PE=1 SV=3	2	1	0.413821	0.335099	674.572	0.000613457	279.152
860	3.919	O75179	Ankyrin repeat domain-containing protein 17 OS=Homo sapiens GN=ANKRD17 PE=1 SV=3	8	1	0.415479	0.0714118	3.51532	0.118191	1.46054
1510	5.453	Q14CX7	N-alpha-acetyltransferase 25, NatB auxiliary subunit OS=Homo sapiens GN=NAA25 PE=1 SV=1	6	1	0.415747	0.528318	196963	2.11079e-06	81886.9
1878	11.65	Q02127	Dihydroorotate dehydrogenase (quinone), mitochondrial OS=Homo sapiens GN=DHODH PE=1 SV=3	3	1	0.418554
1762	10.19	O43865	Adenosylhomocysteinase 2 OS=Homo sapiens GN=AHCYL1 PE=1 SV=2	5	1	0.423125	0.48177	30323.3	1.39538e-05	12830.6
1024	4.814	Q5VZK9	Leucine-rich repeat-containing protein 16A OS=Homo sapiens GN=LRRC16A PE=1 SV=1	5	1	0.429154	0.563931	517757	8.28872e-07	222198
637	32.23	P26373	60S ribosomal protein L13 OS=Homo sapiens GN=RPL13 PE=1 SV=4	16	1	0.430565	0.164251	3.55743	0.121033	1.5317
1970	5.596	Q9UKN8	General transcription factor 3C polypeptide 4 OS=Homo sapiens GN=GTF3C4 PE=1 SV=2	3	1	0.432616	0.400615	30.1067	0.0143694	13.0246
1592	20.48	O00217	NADH dehydrogenase [ubiquinone] iron-sulfur protein 8, mitochondrial OS=Homo sapiens GN=NDUFS8 PE=1 SV=1	4	1	0.432762	0.0221588	1.84008	0.235187	0.796316
2351	15.43	Q9UM00	Transmembrane and coiled-coil domain-containing protein 1 OS=Homo sapiens GN=TMCO1 PE=1 SV=1	3	1	0.436576	0.252134	9.37885	0.0465489	4.09458
1842	9.959	Q9UKL0	REST corepressor 1 OS=Homo sapiens GN=RCOR1 PE=1 SV=1	3	1	0.436877	0.4588	10312.5	4.23639e-05	4505.29
1041	12.85	Q9NZT2	Opioid growth factor receptor OS=Homo sapiens GN=OGFR PE=1 SV=3	6	1	0.440132	0.0148215	1.67387	0.262943	0.736723
2108	40.2	P62310	U6 snRNA-associated Sm-like protein LSm3 OS=Homo sapiens GN=LSM3 PE=1 SV=2	5	1	0.440919	0.560595	296939	1.48488e-06	130926
2409	4.655	Q8N0X7	Spartin OS=Homo sapiens GN=SPG20 PE=1 SV=1	3	1	0.454097	0.139782	9.37947	0.0484139	4.25919
2913	9.043	O96007	Molybdopterin synthase catalytic subunit OS=Homo sapiens GN=MOCS2 PE=1 SV=1	1	1	0.456228	0.352746	478.03	0.000954392	218.091
2083	6.522	Q6UWP7	Lysocardiolipin acyltransferase 1 OS=Homo sapiens GN=LCLAT1 PE=1 SV=1	3	1	0.45892	0.207974	4.70822	0.0974719	2.1607
2354	6.41	Q8NAV1	Pre-mRNA-splicing factor 38A OS=Homo sapiens GN=PRPF38A PE=1 SV=1	2	1	0.459156	0.305991	173.638	0.00264434	79.7267
209	33.85	P04264	Keratin, type II cytoskeletal 1 OS=Homo sapiens GN=KRT1 PE=1 SV=6	22	1	0.460343	0.0004473	1.43287	0.321273	0.659612
1099	11.67	Q92783	Signal transducing adapter molecule 1 OS=Homo sapiens GN=STAM PE=1 SV=3	5	1	0.4619	0.209321	28.4588	0.0162305	13.1452
3700	10.99	Q9NVT9	Armadillo repeat-containing protein 1 OS=Homo sapiens GN=ARMC1 PE=1 SV=1	3	1	0.467012	0.577597	236886	1.97147e-06	110629
3146	4.974	Q16644	MAP kinase-activated protein kinase 3 OS=Homo sapiens GN=MAPKAPK3 PE=1 SV=1	1	1	0.467655	0.500591	15911.5	2.93911e-05	7441.09
1156	11.84	Q8N8S7	Protein enabled homolog OS=Homo sapiens GN=ENAH PE=1 SV=2	6	1	0.469353	0.512365	18.6115	0.0252184	8.73536
1836	2.666	O15031	Plexin-B2 OS=Homo sapiens GN=PLXNB2 PE=1 SV=3	5	1	0.473402	0.219646	30.4125	0.015566	14.3974
2026	9.977	Q9BQ95	Evolutionarily conserved signaling intermediate in Toll pathway, mitochondrial OS=Homo sapiens GN=ECSIT PE=1 SV=1	3	1	0.474247	0.542122	50229.6	9.44159e-06	23821.3
1938	6.164	P49406	39S ribosomal protein L19, mitochondrial OS=Homo sapiens GN=MRPL19 PE=1 SV=2	4	1	0.478792	0.223858	30.9763	0.0154567	14.8312
1863	10.66	Q9H814	Phosphorylated adapter RNA export protein OS=Homo sapiens GN=PHAX PE=1 SV=1	3	1	0.479382	0.257574	54.6267	0.0087756	26.1871
1170	7.907	O15397	Importin-8 OS=Homo sapiens GN=IPO8 PE=1 SV=2	8	1	0.479643	0.363196	399.532	0.00120051	191.633
3743	2.462	Q9UI26	Importin-11 OS=Homo sapiens GN=IPO11 PE=1 SV=1	2	1	0.481888	0.0881175	3.64075	0.13236	1.75443
1867	17.27	Q9Y4Z0	U6 snRNA-associated Sm-like protein LSm4 OS=Homo sapiens GN=LSM4 PE=1 SV=1	4	1	0.482191	0.235706	36.5005	0.0132105	17.6002
2606	6.475	P07686	Beta-hexosaminidase subunit beta OS=Homo sapiens GN=HEXB PE=1 SV=3	3	1	0.487445	0.0882535	3.5747	0.13636	1.74247
731	28.77	P46937	Transcriptional coactivator YAP1 OS=Homo sapiens GN=YAP1 PE=1 SV=2	10	1	0.4876	0.0612094	2.18401	0.223259	1.06492
2286	7.801	Q9NPF0	CD320 antigen OS=Homo sapiens GN=CD320 PE=1 SV=1	2	1	0.490377	0.11494	5.22094	0.093925	2.56023
2403	1.565	Q12789	General transcription factor 3C polypeptide 1 OS=Homo sapiens GN=GTF3C1 PE=1 SV=4	3	1	0.498426	0.0897676	3.51081	0.141969	1.74988
1770	7.89	Q7Z3B4	Nucleoporin p54 OS=Homo sapiens GN=NUP54 PE=1 SV=2	4	1	0.499753	0.451382	1920.81	0.000260179	959.93
2884	5.363	Q969N2	GPI transamidase component PIG-T OS=Homo sapiens GN=PIGT PE=1 SV=1	3	1	2.00137	0.0936247	3.69111	0.542213	7.38726
604	28.6	P62495	Eukaryotic peptide chain release factor subunit 1 OS=Homo sapiens GN=ETF1 PE=1 SV=3	10	1	2.04723	0.0399502	1.95037	1.04967	3.99286
1794	7.295	P23786	Carnitine O-palmitoyltransferase 2, mitochondrial OS=Homo sapiens GN=CPT2 PE=1 SV=2	3	1	2.08173	0.120535	2.95758	0.703863	6.1569
2193	3.958	Q02241	Kinesin-like protein KIF23 OS=Homo sapiens GN=KIF23 PE=1 SV=3	3	1	2.10963	0.102985	2.78268	0.758128	5.87043
982	9.2	Q93050	V-type proton ATPase 116 kDa subunit a isoform 1 OS=Homo sapiens GN=ATP6V0A1 PE=1 SV=3	7	1	2.1179	0.540226	50161.4	4.22218e-05	106237
3201	9.225	P21964	Catechol O-methyltransferase OS=Homo sapiens GN=COMT PE=1 SV=2	4	1	2.11866	0.0838444	3.53843	0.598756	7.49672
2557	5.882	Q9Y5X1	Sorting nexin-9 OS=Homo sapiens GN=SNX9 PE=1 SV=1	2	1	2.15641	0.155213	4.39739	0.490384	9.48255
1055	41.97	P21291	Cysteine and glycine-rich protein 1 OS=Homo sapiens GN=CSRP1 PE=1 SV=3	6	1	2.16202	0.0305328	1.92089	1.12553	4.15299
2117	7.995	Q96RN5	Mediator of RNA polymerase II transcription subunit 15 OS=Homo sapiens GN=MED15 PE=1 SV=2	3	1	2.16608	0.447726	4134.75	0.000523872	8956.19
2157	9.456	P11117	Lysosomal acid phosphatase OS=Homo sapiens GN=ACP2 PE=1 SV=3	4	1	2.185	0.0813814	3.58408	0.60964	7.83122
1828	16.36	Q6ZVX7	F-box only protein 50 OS=Homo sapiens GN=NCCRP1 PE=1 SV=1	4	1	2.23182	0.0764371	2.61406	0.853773	5.83411
2332	4.854	P30260	Cell division cycle protein 27 homolog OS=Homo sapiens GN=CDC27 PE=1 SV=2	3	1	2.24723	0.360056	685.577	0.00327787	1540.65
2356	6.596	Q9NX58	Cell growth-regulating nucleolar protein OS=Homo sapiens GN=LYAR PE=1 SV=2	3	1	2.25084	0.148954	3.80605	0.591385	8.56682
759	23.32	Q9BVP2	Guanine nucleotide-binding protein-like 3 OS=Homo sapiens GN=GNL3 PE=1 SV=2	9	1	2.32968	0.0465958	2.27431	1.02435	5.2984
2981	4.262	Q9UHQ9	NADH-cytochrome b5 reductase 1 OS=Homo sapiens GN=CYB5R1 PE=1 SV=1	2	1	2.36039	0.593601	356.039	0.00662958	840.391
3640	26.58	P61024	Cyclin-dependent kinases regulatory subunit 1 OS=Homo sapiens GN=CKS1B PE=1 SV=1	3	1	2.40596	0.484095	40591.1	5.92731e-05	97660.6
1286	8.847	Q9Y2D5	A-kinase anchor protein 2 OS=Homo sapiens GN=AKAP2 PE=1 SV=3	5	1	2.49558	0.565042	317.518	0.00785964	792.392
1044	12.83	P08243	Asparagine synthetase [glutamine-hydrolyzing] OS=Homo sapiens GN=ASNS PE=1 SV=4	6	1	2.54509	0.00461428	1.63838	1.55341	4.16983
3093	1.019	O95613	Pericentrin OS=Homo sapiens GN=PCNT PE=1 SV=4	4	1	2.68957	0.733271	1816033099776	1.48101e-12	4.88435e+12
2577	36.67	P84085	ADP-ribosylation factor 5 OS=Homo sapiens GN=ARF5 PE=1 SV=2	7	1	2.94008	0.155371	30.3326	0.0969282	89.1803
2693	7.736	P23634	Plasma membrane calcium-transporting ATPase 4 OS=Homo sapiens GN=ATP2B4 PE=1 SV=2	9	1	3.18018	0.152168	35.9516	0.0884574	114.332
1594	6.84	Q13823	Nucleolar GTP-binding protein 2 OS=Homo sapiens GN=GNL2 PE=1 SV=1	4	1	3.20238	0.499284	2559228	1.25131e-06	8.19563e+06
1907	20.6	Q9BUL9	Ribonuclease P protein subunit p25 OS=Homo sapiens GN=RPP25 PE=1 SV=1	3	1	3.26831	0.294044	1790.99	0.00182486	5853.51
2060	8.824	O43148	mRNA cap guanine-N7 methyltransferase OS=Homo sapiens GN=RNMT PE=1 SV=1	4	1	3.40337	0.160279	54.7549	0.0621564	186.351
2594	24.21	P25815	Protein S100-P OS=Homo sapiens GN=S100P PE=1 SV=2	2	1	3.84896	0.0815605	5.84874	0.658084	22.5116
1458	15.49	P29083	General transcription factor IIE subunit 1 OS=Homo sapiens GN=GTF2E1 PE=1 SV=2	4	1	4.3499	0.805294	4.93044e+25	8.82255e-26	2.14469e+26
2134	3.863	Q9NUY8	TBC1 domain family member 23 OS=Homo sapiens GN=TBC1D23 PE=1 SV=3	2	1	5.28737	0.525107	8799945728	6.00841e-10	4.65285e+10
